# Supplementary material for: Vegetation responses to season of fire in an aseasonal, fire-prone fynbos shrubland
Source: PeerJ. 2017 Aug 10;5:e3591. doi: 10.7717/peerj.3591 (PMC5554598; doi:10.7717/peerj.3591)
Supplement: Data S1 [file peerj-05-3591-s006.xlsx]

## Sheet: Seed planting experiment
Site	Plot	SitePlot	Season	Species	nGermination	nMortality	nSurvival	%Germination	%Mortality	%Survival
West	1	West1	Winter	Le	38	25	13	37.3	24.5	12.7
West	1	West1	Winter	Pm	59	8	51	57.8	7.8	50
West	1	West1	Winter	Pn	62	6	56	60.8	5.9	54.9
West	2	West2	Winter	Le	27	14	13	26.5	13.7	12.7
West	2	West2	Winter	Pm	60	3	57	58.8	2.9	55.9
West	2	West2	Winter	Pn	50	6	44	49	5.9	43.1
West	3	West3	Winter	Le	15	8	7	14.7	7.8	6.9
West	3	West3	Winter	Pm	55	7	48	53.9	6.9	47.1
West	3	West3	Winter	Pn	49	6	43	48	5.9	42.2
West	4	West4	Spring	Le	10	5	5	9.8	4.9	4.9
West	4	West4	Spring	Pm	23	3	20	22.5	2.9	19.6
West	4	West4	Spring	Pn	41	4	37	40.2	3.9	36.3
West	5	West5	Spring	Le	10	5	5	9.8	4.9	4.9
West	5	West5	Spring	Pm	26	6	20	25.5	5.9	19.6
West	5	West5	Spring	Pn	43	3	40	42.2	2.9	39.2
West	6	West6	Spring	Le	8	6	2	7.8	5.9	2
West	6	West6	Spring	Pm	33	20	13	32.4	19.6	12.7
West	6	West6	Spring	Pn	38	4	34	37.3	3.9	33.3
West	7	West7	Summer	Le	19	7	12	18.6	6.9	11.8
West	7	West7	Summer	Pm	40	3	37	39.2	2.9	36.3
West	7	West7	Summer	Pn	53	5	48	52	4.9	47.1
West	8	West8	Summer	Le	21	8	13	20.6	7.8	12.7
West	8	West8	Summer	Pm	33	7	26	32.4	6.9	25.5
West	8	West8	Summer	Pn	47	2	45	46.1	2	44.1
West	9	West9	Summer	Le	20	12	8	19.6	11.8	7.8
West	9	West9	Summer	Pm	23	4	19	22.5	3.9	18.6
West	9	West9	Summer	Pn	32	3	29	31.4	2.9	28.4
West	10	West10	Autumn	Le	16	11	5	15.7	10.8	4.9
West	10	West10	Autumn	Pm	25	5	20	24.5	4.9	19.6
West	10	West10	Autumn	Pn	60	4	56	58.8	3.9	54.9
West	11	West11	Autumn	Le	14	8	6	13.7	7.8	5.9
West	11	West11	Autumn	Pm	30	5	25	29.4	4.9	24.5
West	11	West11	Autumn	Pn	61	4	57	59.8	3.9	55.9
West	12	West12	Autumn	Le	28	16	12	27.5	15.7	11.8
West	12	West12	Autumn	Pm	39	11	28	38.2	10.8	27.5
West	12	West12	Autumn	Pn	49	8	41	48	7.8	40.2
Central	1	Central1	Winter	Le	12	0	12	11.8	0	11.8
Central	1	Central1	Winter	Pm	56	10	46	54.9	9.8	45.1
Central	1	Central1	Winter	Pn	73	6	67	71.6	5.9	65.7
Central	2	Central2	Winter	Le	20	6	14	19.6	5.9	13.7
Central	2	Central2	Winter	Pm	58	4	54	56.9	3.9	52.9
Central	2	Central2	Winter	Pn	85	8	77	83.3	7.8	75.5
Central	3	Central3	Winter	Le	12	1	11	11.8	1	10.8
Central	3	Central3	Winter	Pm	60	11	49	58.8	10.8	48
Central	3	Central3	Winter	Pn	74	11	63	72.5	10.8	61.8
Central	4	Central4	Spring	Le	11	2	9	10.8	2	8.8
Central	4	Central4	Spring	Pm	34	4	30	33.3	3.9	29.4
Central	4	Central4	Spring	Pn	17	2	15	16.7	2	14.7
Central	5	Central5	Spring	Le	11	5	6	10.8	4.9	5.9
Central	5	Central5	Spring	Pm	36	2	34	35.3	2	33.3
Central	5	Central5	Spring	Pn	27	4	23	26.5	3.9	22.5
Central	6	Central6	Spring	Le	11	4	7	10.8	3.9	6.9
Central	6	Central6	Spring	Pm	51	4	47	50	3.9	46.1
Central	6	Central6	Spring	Pn	38	5	33	37.3	4.9	32.4
Central	7	Central7	Summer	Le	22	5	17	21.6	4.9	16.7
Central	7	Central7	Summer	Pm	56	7	49	54.9	6.9	48
Central	7	Central7	Summer	Pn	32	4	28	31.4	3.9	27.5
Central	8	Central8	Summer	Le	13	8	5	12.7	7.8	4.9
Central	8	Central8	Summer	Pm	30	2	28	29.4	2	27.5
Central	8	Central8	Summer	Pn	35	3	32	34.3	2.9	31.4
Central	9	Central9	Summer	Le	18	9	9	17.6	8.8	8.8
Central	9	Central9	Summer	Pm	30	4	26	29.4	3.9	25.5
Central	9	Central9	Summer	Pn	37	6	31	36.3	5.9	30.4
Central	10	Central10	Autumn	Le	33	4	29	32.4	3.9	28.4
Central	10	Central10	Autumn	Pm	50	2	48	49	2	47.1
Central	10	Central10	Autumn	Pn	15	0	15	14.7	0	14.7
Central	11	Central11	Autumn	Le	39	10	29	38.2	9.8	28.4
Central	11	Central11	Autumn	Pm	68	7	61	66.7	6.9	59.8
Central	11	Central11	Autumn	Pn	54	4	50	52.9	3.9	49
Central	12	Central12	Autumn	Le	15	7	8	14.7	6.9	7.8
Central	12	Central12	Autumn	Pm	54	11	43	52.9	10.8	42.2
Central	12	Central12	Autumn	Pn	33	6	27	32.4	5.9	26.5
East	1	East1	Winter	Le	10	0	10	9.8	0	9.8
East	1	East1	Winter	Pm	52	5	47	51	4.9	46.1
East	1	East1	Winter	Pn	66	14	52	64.7	13.7	51
East	2	East2	Winter	Le	11	3	8	10.8	2.9	7.8
East	2	East2	Winter	Pm	56	9	47	54.9	8.8	46.1
East	2	East2	Winter	Pn	64	8	56	62.7	7.8	54.9
East	3	East3	Winter	Le	15	0	15	14.7	0	14.7
East	3	East3	Winter	Pm	47	9	38	46.1	8.8	37.3
East	3	East3	Winter	Pn	54	7	47	52.9	6.9	46.1
East	4	East4	Spring	Le	11	1	10	10.8	1	9.8
East	4	East4	Spring	Pm	52	9	43	51	8.8	42.2
East	4	East4	Spring	Pn	65	6	59	63.7	5.9	57.8
East	5	East5	Spring	Le	12	0	12	11.8	0	11.8
East	5	East5	Spring	Pm	51	4	47	50	3.9	46.1
East	5	East5	Spring	Pn	70	7	63	68.6	6.9	61.8
East	6	East6	Spring	Le	22	7	15	21.6	6.9	14.7
East	6	East6	Spring	Pm	48	11	37	47.1	10.8	36.3
East	6	East6	Spring	Pn	66	9	57	64.7	8.8	55.9
East	7	East7	Summer	Le	25	1	24	24.5	1	23.5
East	7	East7	Summer	Pm	58	1	57	56.9	1	55.9
East	7	East7	Summer	Pn	47	3	44	46.1	2.9	43.1
East	8	East8	Summer	Le	40	2	38	39.2	2	37.3
East	8	East8	Summer	Pm	65	9	56	63.7	8.8	54.9
East	8	East8	Summer	Pn	29	4	25	28.4	3.9	24.5
East	9	East9	Summer	Le	50	4	46	49	3.9	45.1
East	9	East9	Summer	Pm	49	13	36	48	12.7	35.3
East	9	East9	Summer	Pn	36	3	33	35.3	2.9	32.4
East	10	East10	Autumn	Le	33	4	29	32.4	3.9	28.4
East	10	East10	Autumn	Pm	46	3	43	45.1	2.9	42.2
East	10	East10	Autumn	Pn	93	4	89	91.2	3.9	87.3
East	11	East11	Autumn	Le	44	7	37	43.1	6.9	36.3
East	11	East11	Autumn	Pm	42	9	33	41.2	8.8	32.4
East	11	East11	Autumn	Pn	79	12	67	77.5	11.8	65.7
East	12	East12	Autumn	Le	21	3	18	20.6	2.9	17.6
East	12	East12	Autumn	Pm	45	4	41	44.1	3.9	40.2
East	12	East12	Autumn	Pn	73	11	62	71.6	10.8	60.8

## Sheet: Postfire field surveys
Seedling:Parent	Fire Season_austral	Fire Month	Fire return interval (yrs)	Post-fire age (mths)	Parent density per ha	Species	Rain 6 mths postfire (mm)	Pre-fire vegetation age	Region
7.88462	Au	4		23	866.667	Le	239.8	38	Out
11.9286	Au	4		23	777.778	Le	239.8	38	Out
10.1667	Au	3		12	1000	Le	376	27	Out
1.29032	Sp	10		21	738.095	Le	818.2	32	Out
13	Sp	10		20		Le	367		Out
2.99333	Su	2		17	4166.67	Le	226.4	19	Out
4.22078	Su	12		34	6416.67	Le	200.4		Out
9.13095	Su	2		17	2800	Le	226.4	10	Out
6.3	Su	2		18	1000	Le	339.6	11	Out
5.4	Su	2		17	1666.67	Le	339.6	12	Out
8.45	Su	2		17	666.667	Le	339.6	12	Out
1.8	Su	2		39		Le	407.4		Out
0.28	Su	2		27		Le	407.4		Out
4.9	Wi	6	7	26	833.333	Le	930.2		Out
5.5873	Au	3	7	27	7000	Le	216.8	10	Tsi
6.29268	Au	3	7	27	3416.67	Le	216.8	10	Tsi
6.9	Sp	10	7	20	3000	Le	364	7	Tsi
13.7063	Sp	10		21	16000	Le	364	7	Tsi
11.7593	Sp	11		43	10588.2	Le	441.2		Tsi
2.57143	Wi	6		25	2745.1	Le	930.2		Tsi
4.35185	Au	3		12	6000	Lu	376	17	Out
16.9062	Sp	10		41	2133.33	Lu	818.2	17	Out
27.9	Sp	10		20		Lu	367		Out
43	Sp	10		20		Lu	367		Out
18.2353	Su	12	32	34	2833.33	Lu	200.4		Out
36	Su	2	17	39		Lu	407.4		Out
1	Su	2		27		Lu	340.2		Out
1.89655	Sp	10		20	5800	Lu	364		Tsi
9	Sp	10	10	20		Pe	367		Out
3	Sp	10	19	20		Pe	367		Out
39.8333	Au	4	10	23	200	Pm	239.8	38	Out
3	Sp	10	10	20		Pm	367		Out
0.42623	Su	12	38	34	3388.89	Pm	200.4		Out
9.05714	Sp	10	38	20	7000	Pm	364	7	Tsi
9.55	Sp	10	38	21	0	Pm	364	7	Tsi
27	Sp	11	38	43	392.157	Pm	441.2		Tsi
0.764706	Wi	6	12	7	6611.11	Pm	530	10	Tsi
3.61905	Au	4	12	23	3500	Pn	239.8	38	Out
3.1	Sp	10	11	20		Pn	367		Out
3.2	Sp	10	17	20		Pn	367		Out
0.189655	Su	12	27	34	1638.89	Pn	200.4		Out
0	Su	2	11	27		Pn	340.2		Out
6.75	Wi	6	11	26	333.333	Pn	930.2		Out
35.7143	Sp	11	10.5	43	1372.55	Pn	441.2		Tsi
1.61538	Wi	6	10.5	25	1274.51	Pn	930.2		Tsi
1.41667	Wi	6	11.5	7	666.667	Pn	530	10	Tsi
			11.5
			11.5
			11.5
			11.5
			11.5
			9.3
			9.3
			9.3
			9.3
			9.3
			9.3
			14.5
			14.5
			14.5
			14.5
			14.5
			14.5
			14.5
			14.5
			14.5
			14.5
			14.5
			26
			26
			26
			26
			26
			26
			18
			13
			13
			13
